# Supplementary material for: Bis(N-methyl-N-phenyl­carbamo­yl)disulfane
Source: Acta Crystallogr Sect E Struct Rep Online. 2012 Apr 28;68(Pt 5):o1550. doi: 10.1107/S1600536812016030 (PMC3344649; doi:10.1107/S1600536812016030)
Supplement: Supplementary file 1 [file e-68-o1550-sup1.cif]

##############################################################################
#                                                                            #
# This CIF contains the data in a paper accepted for publication in          #
# Acta Crystallographica Section E. It conforms to the requirements of       #
# Notes for Authors for Acta Crystallographica Section E, and has been       #
# peer reviewed under the auspices of the IUCr Commission on Journals.       #
#                                                                            #
# Full details of the Crystallographic Information File format               #
# are given in the paper "The Crystallographic Information File (CIF):       #
# a New Standard Archive File for Crystallography" by S. R. Hall, F. H.      #
# Allen and I. D. Brown [Acta Cryst. (1991), A47, 655-685].                  #
#                                                                            #
# The current version of the core CIF dictionary is obtainable from          #
# ftp://ftp.iucr.org/pub/cif_core.dic.                                       #
#                                                                            #
# Software is freely available for graphical display of the structure(s)     #
# in this CIF. For information consult the CIF software page                 #
# http://www.iucr.org/resources/cif/software.                                #
#                                                                            #
# This file may be used for bona fide research purposes within the           #
# scientific community so long as proper attribution is given to the journal # 
# article from which it was obtained.                                        #
#                                                                            #
##############################################################################
data_I
_audit_creation_method     SHELXL-97
_chemical_name_systematic
;
Bis(<i>N</i>-methyl-<i>N</i>-phenylcarbamoyl)disulfane
;
_chemical_name_common     biscarbamoyldisulfane
_chemical_formula_moiety     'C16 H16 N2 O2 S2'
_chemical_formula_sum     'C16 H16 N2 O2 S2'
_chemical_formula_iupac     'C16 H16 N2 O2 S2'
_chemical_formula_weight     332.43
_chemical_melting_point     ?
_symmetry_cell_setting     monoclinic
_symmetry_space_group_name_H-M     'C 2/c'
loop_
    _symmetry_equiv_pos_as_xyz
    'x, y, z'
    '-x, y, -z+1/2'
    'x+1/2, y+1/2, z'
    '-x+1/2, y+1/2, -z+1/2'
    '-x, -y, -z'
    'x, -y, z-1/2'
    '-x+1/2, -y+1/2, -z'
    'x+1/2, -y+1/2, z-1/2'
_cell_length_a     15.286(3)
_cell_length_b     9.7849(18)
_cell_length_c     11.597(2)
_cell_angle_alpha     90.00
_cell_angle_beta     107.433(3)
_cell_angle_gamma     90.00
_cell_volume     1654.9(5)
_cell_formula_units_Z     4
_cell_measurement_reflns_used     1966
_cell_measurement_theta_min     2.504
_cell_measurement_theta_max     24.423
_cell_measurement_temperature     296(2)
_exptl_crystal_description     Needle
_exptl_crystal_colour     Colorless
_exptl_crystal_size_max     0.40
_exptl_crystal_size_mid     0.16
_exptl_crystal_size_min     0.13
_exptl_crystal_density_diffrn     1.334
_exptl_crystal_density_meas     ?
_exptl_crystal_density_method     'not measured'
_exptl_crystal_F_000     696
_exptl_absorpt_coefficient_mu     0.329
_exptl_absorpt_correction_type     multi-scan
_exptl_absorpt_process_details     '(SADABS; Bruker, 2010)'
_exptl_absorpt_correction_T_min     0.8796
_exptl_absorpt_correction_T_max     0.9584
_exptl_special_details     ?
_diffrn_ambient_temperature     296(2)
_diffrn_radiation_type     MoK\a
_diffrn_radiation_wavelength     0.71073
_diffrn_radiation_source     'sealed tube'
_diffrn_radiation_monochromator     'graphite'
_diffrn_measurement_device_type     'Bruker SMART CCD'
_diffrn_measurement_method     '\f and \w scans'
_diffrn_detector_area_resol_mean     ?
_diffrn_reflns_number     5726
_diffrn_reflns_av_R_equivalents     0.0308
_diffrn_reflns_av_sigmaI/netI     0.0244
_diffrn_reflns_theta_min     2.51
_diffrn_reflns_theta_max     25.05
_diffrn_reflns_theta_full     25.05
_diffrn_measured_fraction_theta_max     0.999
_diffrn_measured_fraction_theta_full     0.999
_diffrn_reflns_limit_h_min     -18
_diffrn_reflns_limit_h_max     17
_diffrn_reflns_limit_k_min     0
_diffrn_reflns_limit_k_max     11
_diffrn_reflns_limit_l_min     0
_diffrn_reflns_limit_l_max     13
_refine_special_details
;
Refinement of <i>F</i>^2^ against all reflections. The weighted <i>R</i>-factor
<i>wR</i> and goodness of fit <i>S</i> are based on <i>F</i>^2^, conventional
<i>R</i>-factors <i>R</i> are based on <i>F</i>, with <i>F</i> set to zero for
negative <i>F</i>^2^. The threshold expression of <i>F</i>^2^ >
2\s(<i>F</i>^2^) is used only for calculating <i>R</i>-factors(gt) <i>etc</i>.
and is not relevant to the choice of reflections for refinement.
<i>R</i>-factors based on <i>F</i>^2^ are statistically about twice as large
as those based on <i>F</i>, and <i>R</i>- factors based on all data will be
even larger.
;
_reflns_number_total     1468
_reflns_number_gt     1140
_reflns_threshold_expression     >2\s(I)
_refine_ls_structure_factor_coef     Fsqd
_refine_ls_matrix_type     full
_refine_ls_R_factor_all     0.0504
_refine_ls_R_factor_gt     0.0374
_refine_ls_wR_factor_gt     0.1009
_refine_ls_wR_factor_ref     0.1096
_refine_ls_goodness_of_fit_ref     1.045
_refine_ls_restrained_S_all     1.045
_refine_ls_number_reflns     1468
_refine_ls_number_parameters     101
_refine_ls_number_restraints     0
_refine_ls_hydrogen_treatment     constr
_refine_ls_weighting_scheme     calc
_refine_ls_weighting_details
         'calc w=1/[\s^2^(Fo^2^)+(0.0553P)^2^+1.0043P] where P=(Fo^2^+2Fc^2^)/3'
_atom_sites_solution_hydrogens     geom
_atom_sites_solution_primary     direct
_atom_sites_solution_secondary     difmap
_refine_ls_shift/su_max     0.001
_refine_ls_shift/su_mean     0.000
_refine_diff_density_max     0.209
_refine_diff_density_min     -0.176
_refine_ls_extinction_method     none
_refine_ls_extinction_coef     ?
loop_
    _atom_type_symbol
    _atom_type_description
    _atom_type_scat_dispersion_real
    _atom_type_scat_dispersion_imag
    _atom_type_scat_source
    'C' 'C' 0.0033 0.0016
                         'International Tables Vol C Tables 4.2.6.8 and 6.1.1.4'
    'H' 'H' 0.0000 0.0000
                         'International Tables Vol C Tables 4.2.6.8 and 6.1.1.4'
    'N' 'N' 0.0061 0.0033
                         'International Tables Vol C Tables 4.2.6.8 and 6.1.1.4'
    'O' 'O' 0.0106 0.0060
                         'International Tables Vol C Tables 4.2.6.8 and 6.1.1.4'
    'S' 'S' 0.1246 0.1234
                         'International Tables Vol C Tables 4.2.6.8 and 6.1.1.4'
_computing_data_collection     'SMART (Bruker, 2001)'
_computing_cell_refinement     'SAINT (Bruker, 2001)'
_computing_data_reduction     'SAINT (Bruker, 2001)'
_computing_structure_solution     'SHELXS97 (Sheldrick, 2008)'
_computing_structure_refinement     'SHELXL97 (Sheldrick, 2008)'
_computing_molecular_graphics     'SHELXTL (Sheldrick, 2008)'
_computing_publication_material     'SHELXTL (Sheldrick, 2008)'
loop_
    _atom_site_type_symbol
    _atom_site_label
    _atom_site_fract_x
    _atom_site_fract_y
    _atom_site_fract_z
    _atom_site_U_iso_or_equiv
    _atom_site_adp_type
    _atom_site_calc_flag
    _atom_site_refinement_flags
    _atom_site_occupancy
    _atom_site_symmetry_multiplicity
    _atom_site_disorder_assembly
    _atom_site_disorder_group
    S S1 0.56058(4) 0.49722(6) 0.73116(5) 0.0567(2) Uani d . 1 1 . .
    O O1 0.47025(9) 0.69997(17) 0.58995(15) 0.0626(5) Uani d . 1 1 . .
    N N1 0.61329(11) 0.65722(19) 0.57979(17) 0.0514(5) Uani d . 1 1 . .
    C C1 0.54116(13) 0.6361(2) 0.62131(19) 0.0481(5) Uani d . 1 1 . .
    C C2 0.60771(17) 0.7649(3) 0.4905(2) 0.0697(7) Uani d . 1 1 . .
    H H2A 0.5446 0.7887 0.4530 0.105 Uiso calc R 1 1 . .
    H H2B 0.6341 0.7328 0.4301 0.105 Uiso calc R 1 1 . .
    H H2C 0.6407 0.8438 0.5298 0.105 Uiso calc R 1 1 . .
    C C3 0.69962(13) 0.5872(2) 0.62742(19) 0.0466(5) Uani d . 1 1 . .
    C C4 0.76230(16) 0.6332(3) 0.7319(2) 0.0681(7) Uani d . 1 1 . .
    H H4A 0.7486 0.7071 0.7739 0.082 Uiso calc R 1 1 . .
    C C5 0.84668(17) 0.5672(4) 0.7739(3) 0.0852(9) Uani d . 1 1 . .
    H H5A 0.8893 0.5962 0.8451 0.102 Uiso calc R 1 1 . .
    C C6 0.86714(18) 0.4597(3) 0.7107(3) 0.0806(9) Uani d . 1 1 . .
    H H6A 0.9235 0.4159 0.7393 0.097 Uiso calc R 1 1 . .
    C C7 0.80540(18) 0.4168(3) 0.6063(3) 0.0716(7) Uani d . 1 1 . .
    H H7A 0.8202 0.3449 0.5631 0.086 Uiso calc R 1 1 . .
    C C8 0.72070(16) 0.4796(2) 0.5640(2) 0.0562(6) Uani d . 1 1 . .
    H H8A 0.6782 0.4493 0.4932 0.067 Uiso calc R 1 1 . .
loop_
    _atom_site_aniso_label
    _atom_site_aniso_U_11
    _atom_site_aniso_U_22
    _atom_site_aniso_U_33
    _atom_site_aniso_U_12
    _atom_site_aniso_U_13
    _atom_site_aniso_U_23
    S1 0.0465(3) 0.0663(4) 0.0681(4) 0.0096(3) 0.0337(3) 0.0104(3)
    O1 0.0407(8) 0.0691(10) 0.0836(12) 0.0153(7) 0.0269(8) 0.0072(8)
    N1 0.0395(9) 0.0581(11) 0.0632(11) 0.0094(8) 0.0255(8) 0.0135(9)
    C1 0.0387(11) 0.0530(12) 0.0566(13) 0.0036(9) 0.0205(9) -0.0051(10)
    C2 0.0644(15) 0.0712(16) 0.0834(18) 0.0110(13) 0.0370(14) 0.0239(14)
    C3 0.0349(10) 0.0546(12) 0.0573(13) 0.0039(9) 0.0244(9) 0.0078(10)
    C4 0.0496(13) 0.0865(18) 0.0723(16) 0.0010(13) 0.0244(12) -0.0099(14)
    C5 0.0468(14) 0.120(3) 0.0796(19) -0.0082(16) 0.0043(13) 0.0141(19)
    C6 0.0438(14) 0.092(2) 0.114(2) 0.0204(14) 0.0361(16) 0.0376(19)
    C7 0.0624(15) 0.0610(15) 0.105(2) 0.0186(13) 0.0467(16) 0.0171(15)
    C8 0.0508(13) 0.0567(14) 0.0675(14) 0.0032(10) 0.0274(11) 0.0033(11)
_geom_special_details     ?
loop_
    _geom_bond_atom_site_label_1
    _geom_bond_atom_site_label_2
    _geom_bond_site_symmetry_2
    _geom_bond_distance
    _geom_bond_publ_flag
    S1 O1 2_656 3.0078(18) ?
    S1 C1 . 1.825(2) ?
    S1 S1 2_656 2.0262(11) ?
    O1 C1 . 1.209(2) ?
    N1 C1 . 1.345(3) ?
    N1 C3 . 1.442(2) ?
    N1 C2 . 1.461(3) ?
    C2 H2A . 0.9600 ?
    C2 H2B . 0.9600 ?
    C2 H2C . 0.9600 ?
    C3 C4 . 1.376(3) ?
    C3 C8 . 1.377(3) ?
    C4 C5 . 1.393(4) ?
    C4 H4A . 0.9300 ?
    C5 C6 . 1.371(4) ?
    C5 H5A . 0.9300 ?
    C6 C7 . 1.359(4) ?
    C6 H6A . 0.9300 ?
    C7 C8 . 1.384(3) ?
    C7 H7A . 0.9300 ?
    C8 H8A . 0.9300 ?
loop_
    _geom_angle_atom_site_label_1
    _geom_angle_atom_site_label_2
    _geom_angle_atom_site_label_3
    _geom_angle_site_symmetry_1
    _geom_angle_site_symmetry_3
    _geom_angle
    _geom_angle_publ_flag
    C1 S1 S1 . 2_656 100.51(7) ?
    C1 N1 C3 . . 122.98(17) ?
    C1 N1 C2 . . 118.97(17) ?
    C3 N1 C2 . . 117.79(17) ?
    O1 C1 N1 . . 124.8(2) ?
    O1 C1 S1 . . 122.58(16) ?
    N1 C1 S1 . . 112.64(14) ?
    N1 C2 H2A . . 109.5 ?
    N1 C2 H2B . . 109.5 ?
    H2A C2 H2B . . 109.5 ?
    N1 C2 H2C . . 109.5 ?
    H2A C2 H2C . . 109.5 ?
    H2B C2 H2C . . 109.5 ?
    C4 C3 C8 . . 120.5(2) ?
    C4 C3 N1 . . 119.9(2) ?
    C8 C3 N1 . . 119.5(2) ?
    C3 C4 C5 . . 118.9(3) ?
    C3 C4 H4A . . 120.5 ?
    C5 C4 H4A . . 120.5 ?
    C6 C5 C4 . . 120.3(3) ?
    C6 C5 H5A . . 119.8 ?
    C4 C5 H5A . . 119.8 ?
    C7 C6 C5 . . 120.3(2) ?
    C7 C6 H6A . . 119.8 ?
    C5 C6 H6A . . 119.8 ?
    C6 C7 C8 . . 120.3(3) ?
    C6 C7 H7A . . 119.8 ?
    C8 C7 H7A . . 119.8 ?
    C3 C8 C7 . . 119.6(2) ?
    C3 C8 H8A . . 120.2 ?
    C7 C8 H8A . . 120.2 ?
loop_
    _geom_torsion_atom_site_label_1
    _geom_torsion_atom_site_label_2
    _geom_torsion_atom_site_label_3
    _geom_torsion_atom_site_label_4
    _geom_torsion_site_symmetry_1
    _geom_torsion_site_symmetry_2
    _geom_torsion_site_symmetry_3
    _geom_torsion_site_symmetry_4
    _geom_torsion
    _geom_torsion_publ_flag
    C3 N1 C1 O1 . . . . 174.2(2) ?
    C2 N1 C1 O1 . . . . 0.2(3) ?
    C3 N1 C1 S1 . . . . -6.4(3) ?
    C2 N1 C1 S1 . . . . 179.66(17) ?
    S1 S1 C1 O1 2_656 . . . -0.1(2) ?
    S1 S1 C1 N1 2_656 . . . -179.48(15) ?
    C1 N1 C3 C4 . . . . -81.5(3) ?
    C2 N1 C3 C4 . . . . 92.5(3) ?
    C1 N1 C3 C8 . . . . 102.2(3) ?
    C2 N1 C3 C8 . . . . -83.8(3) ?
    C8 C3 C4 C5 . . . . -1.3(4) ?
    N1 C3 C4 C5 . . . . -177.6(2) ?
    C3 C4 C5 C6 . . . . 1.0(4) ?
    C4 C5 C6 C7 . . . . 0.2(4) ?
    C5 C6 C7 C8 . . . . -1.2(4) ?
    C4 C3 C8 C7 . . . . 0.4(3) ?
    N1 C3 C8 C7 . . . . 176.7(2) ?
    C6 C7 C8 C3 . . . . 0.9(4) ?
    C1 S1 S1 C1 . . 2_656 2_656 -81.55(14) ?
data_global
_journal_date_recd_electronic     2012-03-24
_journal_date_accepted     2012-04-12
_journal_name_full     'Acta Crystallographica, Section E'
_journal_year     2012
_journal_volume     68
_journal_issue      5
_journal_page_first     eo1550
_journal_page_last     eo1550
_journal_paper_category     QO
_journal_paper_doi     10.1107/S1600536812016030
_journal_coeditor_code     QM2060
_publ_contact_author_name     'George Barany'
_publ_contact_author_address
;
Department of Chemistry
University of Minnesota
Minneapolis, Minnesota 55455, USA
;
_publ_contact_author_email     'barany@umn.edu'
_publ_contact_author_fax     ?
_publ_contact_author_phone     612-625-1028
_publ_section_title
;
Bis(<i>N</i>-methyl-<i>N</i>-phenylcarbamoyl)disulfane
;
loop_
    _publ_author_name
    _publ_author_footnote
    _publ_author_address
    'Schroll, Alayne L.' .
;
Department of Chemistry
Saint Michael's College
Colchester, Vermont, 05439 USA
;
    'Pink, Maren' .
;
Department of Chemistry
Indiana University
Bloomington, Indiana 47408, USA
;
    'Barany, George' .
;
Department of Chemistry, University of Minnesota, Minneapolis, Minnesota 55455,
USA
;
