# Supplementary material for: Bis(N-methyl-N-phenyl­carbamo­yl)disulfane
Source: Acta Crystallogr Sect E Struct Rep Online. 2012 Apr 28;68(Pt 5):o1550. doi: 10.1107/S1600536812016030 (PMC3344649; doi:10.1107/S1600536812016030)
Supplement: Supplementary file 2 [file e-68-o1550-Isup2.hkl]

# 
# h,k,l, Fc-squared, Fo-squared, sigma(Fo-squared) and status flag 
# 
data_I
_shelx_title ' 00293V in C2/c - CLEANUP WORK BEFORE PUBLICATION' 
_shelx_refln_list_code          4 
_shelx_F_calc_maximum      169.85 
_exptl_crystal_F_000       696.00 
_reflns_d_resolution_high  0.8392 
 
loop_ 
 _symmetry_equiv_pos_as_xyz 
 'x, y, z' 
 '-x, y, -z+1/2' 
 'x+1/2, y+1/2, z' 
 '-x+1/2, y+1/2, -z+1/2' 
 '-x, -y, -z' 
 'x, -y, z-1/2' 
 '-x+1/2, -y+1/2, -z' 
 'x+1/2, -y+1/2, z-1/2' 
 
_cell_length_a    15.2865 
_cell_length_b     9.7849 
_cell_length_c    11.5966 
_cell_angle_alpha  90.000 
_cell_angle_beta  107.433 
_cell_angle_gamma  90.000 
 
_shelx_F_squared_multiplier     1.000 
 
loop_ 
 _refln_index_h 
 _refln_index_k 
 _refln_index_l 
 _refln_F_squared_calc 
 _refln_F_squared_meas 
 _refln_F_squared_sigma 
 _refln_observed_status 
   2   0   0      348.98      433.28     10.40 o 
   4   0   0       64.36       83.10      5.77 o 
   6   0   0     1893.90     2259.03     49.42 o 
   8   0   0     1024.56     1029.71     27.37 o 
  10   0   0     1127.40     1052.85     29.31 o 
  12   0   0     1955.54     1743.92     44.94 o 
  14   0   0        0.17       -5.07      5.07 o 
  16   0   0      125.38      139.44     13.98 o 
   1   1   0    13861.63    12587.91    175.63 o 
   3   1   0    12801.20    12375.81    141.87 o 
   5   1   0       15.76       31.14      1.78 o 
   7   1   0    10581.46    10980.49    156.08 o 
   9   1   0     1070.59      952.75     18.86 o 
  11   1   0      409.03      426.83     12.13 o 
  13   1   0      128.78      126.76      7.52 o 
  15   1   0      126.37      136.28      8.07 o 
  17   1   0      144.27      127.84      8.52 o 
   0   2   0    14114.40    12965.29    209.62 o 
   2   2   0     1822.43     1938.46     23.61 o 
   4   2   0       11.99       10.39      2.03 o 
   6   2   0      524.03      473.67      8.09 o 
   8   2   0     5083.69     4964.65     54.43 o 
  10   2   0     1182.82     1161.84     19.52 o 
  12   2   0       25.04       22.56      4.04 o 
  14   2   0     1281.31     1272.17     23.03 o 
  16   2   0      404.27      417.60     12.57 o 
   1   3   0       21.25       40.34      2.24 o 
   3   3   0        6.30        0.37      1.88 o 
   5   3   0       68.60      100.60      3.97 o 
   7   3   0     7191.27     7272.04     88.97 o 
   9   3   0      918.00      912.90     16.05 o 
  11   3   0       65.67       44.78      5.35 o 
  13   3   0     1023.27      956.29     21.33 o 
  15   3   0      312.81      337.33     12.68 o 
   0   4   0     1731.47     1697.36     30.90 o 
   2   4   0     3942.85     3869.00     51.15 o 
   4   4   0      145.75      128.64      4.46 o 
   6   4   0      915.41      793.53     12.63 o 
   8   4   0      702.13      631.64     12.18 o 
  10   4   0      444.32      411.84     13.52 o 
  12   4   0        0.09        1.69      3.76 o 
  14   4   0      392.93      379.74     15.16 o 
  16   4   0      126.08      129.03     11.49 o 
   1   5   0     5378.76     5174.80     62.19 o 
   3   5   0      640.47      735.26     11.65 o 
   5   5   0       46.24       54.92      3.47 o 
   7   5   0     1243.51     1171.16     17.69 o 
   9   5   0      785.27      692.04     15.88 o 
  11   5   0      422.51      404.52     14.66 o 
  13   5   0      118.75      104.98      9.47 o 
  15   5   0       14.63       21.75      6.60 o 
   0   6   0     1629.70     1549.32     30.06 o 
   2   6   0     2446.22     2350.78     34.10 o 
   4   6   0       75.56       75.08      4.92 o 
   6   6   0     1609.03     1564.51     25.28 o 
   8   6   0      151.18      169.84      7.69 o 
  10   6   0      943.88      935.73     25.73 o 
  12   6   0       65.39       39.49      6.83 o 
  14   6   0        5.67        7.22      5.68 o 
   1   7   0     2099.86     2012.42     40.05 o 
   3   7   0        5.71        5.64      3.14 o 
   5   7   0      556.11      523.70     12.15 o 
   7   7   0      485.13      462.46     11.76 o 
   9   7   0      427.84      439.48     13.38 o 
  11   7   0      139.11      151.17     10.89 o 
  13   7   0        0.02       -0.21      5.74 o 
   0   8   0      646.63      620.07     22.61 o 
   2   8   0      278.29      284.15     10.76 o 
   4   8   0       40.54       58.36      6.57 o 
   6   8   0      907.55      914.04     20.91 o 
   8   8   0      172.83      221.62     11.18 o 
  10   8   0      118.64      143.71     11.14 o 
  12   8   0        0.17        5.03      5.89 o 
   1   9   0      296.04      343.34     12.29 o 
   3   9   0       88.85       78.81      7.38 o 
   5   9   0       22.15       14.55      5.37 o 
   7   9   0      145.31      142.96      9.60 o 
   9   9   0      285.11      295.67     14.80 o 
  11   9   0       37.76       28.83      8.76 o 
   0  10   0      154.35      116.16     12.72 o 
   2  10   0       47.22       35.02      6.00 o 
   4  10   0      120.32      147.05     10.06 o 
   6  10   0       14.50       13.10      5.76 o 
   8  10   0      245.83      234.95     14.51 o 
   1  11   0       80.35       74.76      8.02 o 
   3  11   0        0.63       -1.73      4.82 o 
   5  11   0       15.55       18.70      6.21 o 
 -17   1   1        0.41        1.47      4.11 o 
 -15   1   1      229.86      211.64      8.92 o 
 -13   1   1      388.19      388.42     10.49 o 
 -11   1   1       68.14       57.55      5.46 o 
  -9   1   1      134.73      159.33      4.85 o 
  -7   1   1     3127.19     3183.74     42.72 o 
  -5   1   1     1599.41     1684.93     19.27 o 
  -3   1   1     1726.71     1556.02     19.08 o 
  -1   1   1      507.88      564.61      7.40 o 
   1   1   1    10873.04    11054.94    139.23 o 
   3   1   1     5229.99     5266.97     59.27 o 
   5   1   1      133.82      123.03      3.18 o 
   7   1   1     2212.23     2406.54     38.10 o 
   9   1   1       85.71      120.84      6.85 o 
  11   1   1       42.80       37.81      4.53 o 
  13   1   1      478.83      443.85     11.85 o 
  15   1   1       65.41       67.13      6.55 o 
 -16   2   1       27.05       28.44      5.32 o 
 -14   2   1       17.38       17.10      4.14 o 
 -12   2   1      158.98      169.39      7.47 o 
 -10   2   1      105.72      157.20      6.49 o 
  -8   2   1      801.50      845.93     11.90 o 
  -6   2   1       88.45       77.07      3.37 o 
  -4   2   1     3167.22     3188.89     38.24 o 
  -2   2   1     5051.08     5385.87     62.49 o 
   0   2   1    10791.51    11171.78    141.90 o 
   2   2   1     2543.12     2439.80     29.45 o 
   4   2   1       11.41        2.04      1.78 o 
   6   2   1      144.83      183.54      4.63 o 
   8   2   1        9.69        5.10      2.73 o 
  10   2   1      108.95      101.56      5.87 o 
  12   2   1       42.98       37.01      4.80 o 
  14   2   1      439.73      426.50     12.10 o 
  16   2   1       28.86       32.19      5.76 o 
 -17   3   1       24.05        7.02      6.33 o 
 -15   3   1      151.05      126.57      9.11 o 
 -13   3   1      336.06      315.89     11.04 o 
 -11   3   1       16.97       18.12      4.20 o 
  -9   3   1       48.48       58.04      3.81 o 
  -7   3   1     1681.61     1971.03     25.89 o 
  -5   3   1      723.10      847.21     12.54 o 
  -3   3   1      445.17      469.80      7.79 o 
  -1   3   1     1793.14     1825.10     24.70 o 
   1   3   1      576.91      584.66     10.04 o 
   3   3   1      648.71      645.52      9.87 o 
   5   3   1      899.45     1023.29     14.94 o 
   7   3   1       56.91       33.77      3.00 o 
   9   3   1      238.67      197.95      7.89 o 
  11   3   1      153.35      161.38      8.76 o 
  13   3   1      111.50      122.67      8.60 o 
  15   3   1      139.69      134.74      9.36 o 
 -16   4   1      110.52      120.33     13.62 o 
 -14   4   1       92.30       96.47      7.87 o 
 -12   4   1       15.17       10.56      4.21 o 
 -10   4   1       14.99       24.58      4.39 o 
  -8   4   1      700.22      754.73     12.82 o 
  -6   4   1      325.11      367.51      7.62 o 
  -4   4   1       65.63       50.35      3.20 o 
  -2   4   1     1515.68     1597.99     20.86 o 
   0   4   1     2003.00     2029.85     33.96 o 
   2   4   1       35.77       31.17      3.04 o 
   4   4   1      233.68      261.90      5.93 o 
   6   4   1     1022.17     1125.19     16.63 o 
   8   4   1       35.37       25.50      3.26 o 
  10   4   1       49.36       53.78      5.57 o 
  12   4   1      466.44      423.88     13.04 o 
  14   4   1       37.67       51.61      8.05 o 
 -15   5   1       22.28       30.04      7.10 o 
 -13   5   1       13.55        7.58      5.20 o 
 -11   5   1      139.48      126.31      9.17 o 
  -9   5   1      390.92      396.51      9.01 o 
  -7   5   1        3.15        1.08      2.52 o 
  -5   5   1      176.95      223.25      5.99 o 
  -3   5   1       80.44       91.44      4.35 o 
  -1   5   1       31.02       37.77      2.61 o 
   1   5   1     1534.33     1680.18     25.11 o 
   3   5   1      263.67      285.21      7.62 o 
   5   5   1       11.57       14.78      3.44 o 
   7   5   1       16.10       17.97      3.61 o 
   9   5   1        1.84        6.94      3.87 o 
  11   5   1        1.93        1.86      6.16 o 
  13   5   1       62.90       66.59      8.17 o 
  15   5   1       70.35       54.53      9.06 o 
 -14   6   1       12.43        3.24      5.61 o 
 -12   6   1      243.93      238.03     12.15 o 
 -10   6   1      592.92      606.94     17.69 o 
  -8   6   1        0.22       -0.93      3.23 o 
  -6   6   1     1044.61     1030.46     18.30 o 
  -4   6   1      184.06      159.45      6.37 o 
  -2   6   1      999.71     1037.75     15.66 o 
   0   6   1      564.73      633.00     12.46 o 
   2   6   1      166.34      160.43      6.31 o 
   4   6   1      247.14      266.09      8.00 o 
   6   6   1       85.52       88.06      5.72 o 
   8   6   1       29.20       27.36      4.41 o 
  10   6   1       48.31       35.13      6.70 o 
  12   6   1        2.42        4.04      5.50 o 
  14   6   1        2.87       -0.10      5.72 o 
 -13   7   1        2.02        1.72      5.72 o 
 -11   7   1       15.16       13.19      5.56 o 
  -9   7   1       56.70       52.43      6.11 o 
  -7   7   1      332.47      340.84      9.98 o 
  -5   7   1        5.75        2.44      3.40 o 
  -3   7   1        0.15       -0.94      3.62 o 
  -1   7   1      204.43      204.01      8.67 o 
   1   7   1       75.39      107.50      7.27 o 
   3   7   1       18.60       15.03      3.73 o 
   5   7   1      567.94      544.42     12.65 o 
   7   7   1       26.47       30.26      4.74 o 
   9   7   1        5.32        6.34      4.44 o 
  11   7   1       11.58        9.26      5.78 o 
  13   7   1        5.30       13.62      6.71 o 
 -12   8   1        0.87        2.79      5.49 o 
 -10   8   1       13.88       13.31      5.89 o 
  -8   8   1       36.33       38.89      5.89 o 
  -6   8   1      111.57      111.35      7.94 o 
  -4   8   1      537.96      517.64     14.71 o 
  -2   8   1       38.21       55.39      6.45 o 
   0   8   1       47.55       59.87      6.46 o 
   2   8   1       25.01       16.20      4.94 o 
   4   8   1      212.64      188.72      9.91 o 
   6   8   1      384.19      418.90     13.38 o 
   8   8   1       68.34       80.37      7.43 o 
  10   8   1       53.08       51.23      7.64 o 
  12   8   1       87.94       83.00      9.58 o 
 -11   9   1        7.13        4.22      7.47 o 
  -9   9   1       33.33       28.72      6.99 o 
  -7   9   1       31.05       26.84      5.70 o 
  -5   9   1      240.10      232.09     11.02 o 
  -3   9   1      130.11      150.35      9.48 o 
  -1   9   1       12.20       18.05      5.33 o 
   1   9   1        1.10        1.96      4.53 o 
   3   9   1      218.51      226.29     10.36 o 
   5   9   1       74.90       70.81      7.34 o 
   7   9   1      122.65      135.93      9.55 o 
   9   9   1       12.69       10.04      6.67 o 
  -8  10   1       37.94       26.91      6.22 o 
  -6  10   1        0.85        2.02      5.12 o 
  -4  10   1       19.43       15.40      5.27 o 
  -2  10   1       55.20       42.58      6.79 o 
   0  10   1        7.30        9.24      5.22 o 
   2  10   1       53.61       57.73      7.29 o 
   4  10   1      107.61       93.70      8.31 o 
   6  10   1        2.68       -0.74      4.89 o 
   8  10   1       38.07       48.08      9.11 o 
  -5  11   1        4.78        9.39      5.71 o 
  -3  11   1       20.90       19.96      6.25 o 
  -1  11   1       15.92       -1.37      5.26 o 
   1  11   1       45.62       49.78      7.49 o 
   3  11   1        0.61       -4.48      5.32 o 
   5  11   1       17.53       24.96      6.83 o 
 -16   0   2     1414.73     1392.32     40.80 o 
 -14   0   2     2354.15     2229.66     55.35 o 
 -12   0   2      828.16      809.16     25.11 o 
 -10   0   2     6051.53     6497.59    134.39 o 
  -8   0   2      147.03      104.68      7.47 o 
  -6   0   2     2259.84     2117.52     45.67 o 
  -4   0   2       33.30       19.59      2.89 o 
  -2   0   2      914.13     1169.63     36.68 o 
   0   0   2     6586.58     7308.45    143.65 o 
   2   0   2     4304.66     4448.99     89.44 o 
   4   0   2      227.27      199.96      8.67 o 
   6   0   2      598.30      551.07     17.05 o 
   8   0   2     3437.93     3241.98     71.70 o 
  10   0   2     3403.85     3264.46     74.23 o 
  12   0   2        0.09       -1.16      5.33 o 
  14   0   2       86.43      100.92     12.01 o 
  16   0   2       88.83       99.23      9.92 o 
 -17   1   2      222.94      210.16     17.38 o 
 -15   1   2     1256.78     1216.41     22.00 o 
 -13   1   2      428.75      418.24     10.60 o 
 -11   1   2      180.73      160.23      7.60 o 
  -9   1   2     1990.91     1848.77     27.01 o 
  -7   1   2     7925.92     8368.56    106.24 o 
  -5   1   2     3329.09     3469.15     40.30 o 
  -3   1   2    13013.03    13567.70    188.65 o 
  -1   1   2     8347.03     8335.21    104.10 o 
   1   1   2    20870.92    20938.72    259.24 o 
   3   1   2     6742.69     6588.07     74.87 o 
   5   1   2        1.78        7.26      1.72 o 
   7   1   2     2062.81     2091.79     25.03 o 
   9   1   2     3695.36     3582.07     49.12 o 
  11   1   2      227.55      219.06      8.07 o 
  13   1   2      283.36      260.07      9.42 o 
  15   1   2       73.60       63.20      6.38 o 
 -16   2   2      355.87      359.83     15.52 o 
 -14   2   2       18.47       13.26      4.08 o 
 -12   2   2       46.55       38.79      4.31 o 
 -10   2   2     2433.16     2311.45     29.84 o 
  -8   2   2     1551.09     1581.78     21.30 o 
  -6   2   2     8782.70     9046.53    104.93 o 
  -4   2   2     9285.17     9998.31    115.06 o 
  -2   2   2     9274.07     9549.54    112.17 o 
   0   2   2    28849.45    27809.16    316.00 o 
   2   2   2    15171.86    15431.62    176.33 o 
   4   2   2     1454.11     1600.13     23.89 o 
   6   2   2      476.35      655.14      9.85 o 
   8   2   2      292.59      326.04      8.54 o 
  10   2   2      508.88      480.12     11.51 o 
  12   2   2      144.89      157.89      8.00 o 
  14   2   2       97.65       95.55      7.22 o 
  16   2   2      179.30      207.63     10.63 o 
 -17   3   2      201.20      208.90     14.01 o 
 -15   3   2        0.46       -1.95      5.09 o 
 -13   3   2       62.86       73.99      6.53 o 
 -11   3   2       57.78       60.00      5.57 o 
  -9   3   2     2295.60     2117.35     28.28 o 
  -7   3   2     6306.64     6269.15     74.34 o 
  -5   3   2     2627.23     2896.56     35.77 o 
  -3   3   2     5717.46     6042.56     70.67 o 
  -1   3   2     4886.69     4880.08     62.44 o 
   1   3   2     5368.82     5593.48     65.69 o 
   3   3   2     2440.59     2474.48     30.87 o 
   5   3   2        1.94        4.92      2.15 o 
   7   3   2      585.72      533.07     10.62 o 
   9   3   2      811.78      735.21     16.63 o 
  11   3   2      234.95      233.41      9.65 o 
  13   3   2        9.69        8.43      4.84 o 
  15   3   2      122.47      121.67      9.58 o 
 -16   4   2      412.12      424.44     17.16 o 
 -14   4   2      176.91      203.58     11.76 o 
 -12   4   2      106.90       92.57      6.89 o 
 -10   4   2      139.60      138.23      6.55 o 
  -8   4   2     1171.50     1136.01     17.02 o 
  -6   4   2      841.17      783.46     12.46 o 
  -4   4   2       23.44       20.22      2.59 o 
  -2   4   2     7856.38     8617.39    100.15 o 
   0   4   2      998.39      972.36     15.69 o 
   2   4   2     1465.20     1500.09     22.47 o 
   4   4   2     1178.90     1221.19     17.33 o 
   6   4   2       17.63       16.28      2.66 o 
   8   4   2     2420.75     2417.50     35.43 o 
  10   4   2      913.03      986.60     24.14 o 
  12   4   2      488.26      427.19     16.05 o 
  14   4   2      126.38      135.02     11.52 o 
 -15   5   2      200.79      205.92     16.24 o 
 -13   5   2      371.62      347.26     13.68 o 
 -11   5   2      197.62      204.28      9.55 o 
  -9   5   2     1359.18     1429.70     21.28 o 
  -7   5   2        1.59       -2.47      2.50 o 
  -5   5   2      390.60      316.75      7.18 o 
  -3   5   2       29.91       32.47      2.92 o 
  -1   5   2     3217.76     3246.10     40.30 o 
   1   5   2      729.86      694.21     12.90 o 
   3   5   2      432.36      355.83      8.79 o 
   5   5   2      945.31      931.87     16.80 o 
   7   5   2     2392.50     2339.60     34.88 o 
   9   5   2      829.25      874.24     27.98 o 
  11   5   2      499.77      540.86     22.22 o 
  13   5   2        7.57        0.33      6.53 o 
 -14   6   2      127.31      118.82     12.74 o 
 -12   6   2        8.81        2.51      4.58 o 
 -10   6   2      281.35      273.91     10.03 o 
  -8   6   2      583.09      541.00     12.32 o 
  -6   6   2      759.09      710.90     14.10 o 
  -4   6   2       90.76      116.11      4.76 o 
  -2   6   2       89.01       86.34      3.92 o 
   0   6   2      971.40      931.06     16.58 o 
   2   6   2     2291.24     2367.07     34.96 o 
   4   6   2      140.66      152.77      6.83 o 
   6   6   2      665.66      633.78     13.74 o 
   8   6   2      752.66      749.20     20.02 o 
  10   6   2       48.93       48.76      7.27 o 
  12   6   2        8.47        8.51      6.06 o 
 -13   7   2       33.78       33.56      8.62 o 
 -11   7   2       61.50       72.11      7.82 o 
  -9   7   2     3018.18     3068.85     45.50 o 
  -7   7   2      212.04      226.31      8.10 o 
  -5   7   2      778.09      774.31     19.97 o 
  -3   7   2       42.25       36.22      5.13 o 
  -1   7   2      539.83      539.25     14.13 o 
   1   7   2      934.86      877.91     16.66 o 
   3   7   2     1560.66     1546.59     25.53 o 
   5   7   2      277.79      278.43      9.09 o 
   7   7   2      100.14      101.89      6.69 o 
   9   7   2      168.01      199.36     12.44 o 
  11   7   2       27.42       39.48      7.34 o 
 -12   8   2        0.09       -3.28      8.50 o 
 -10   8   2      332.37      367.67     14.91 o 
  -8   8   2      900.61      926.67     21.25 o 
  -6   8   2     1028.45      992.33     21.89 o 
  -4   8   2        1.55       -2.46      3.88 o 
  -2   8   2       62.06       50.28      6.04 o 
   0   8   2      438.76      425.36     13.24 o 
   2   8   2      711.61      695.41     17.58 o 
   4   8   2      449.96      467.63     14.21 o 
   6   8   2        1.68       -1.18      3.64 o 
   8   8   2       64.58       61.45      6.58 o 
  10   8   2       67.18       77.58      9.22 o 
 -11   9   2        2.77        3.97     10.98 o 
  -9   9   2       60.28       77.75      7.82 o 
  -7   9   2      213.97      205.45     11.41 o 
  -5   9   2      426.41      438.34     14.05 o 
  -3   9   2       22.69       19.51      5.54 o 
  -1   9   2      491.68      486.57     17.38 o 
   1   9   2      482.26      508.04     15.21 o 
   3   9   2        2.78        8.19      5.18 o 
   5   9   2        6.51        0.56      4.88 o 
   7   9   2       19.70       13.87      5.45 o 
   9   9   2      136.58      158.52     15.61 o 
  -8  10   2       41.61       55.02      7.41 o 
  -6  10   2      105.39      113.15      8.89 o 
  -4  10   2        0.21       -2.13      4.47 o 
  -2  10   2      150.02      177.34     10.81 o 
   0  10   2      147.06      155.14     10.25 o 
   2  10   2       90.13      100.04      8.61 o 
   4  10   2       69.48       46.15      6.97 o 
   6  10   2       89.12      104.93      8.98 o 
  -5  11   2        0.07        0.97      4.91 o 
  -3  11   2       50.71       60.03      7.73 o 
  -1  11   2       18.24       14.68      5.69 o 
   1  11   2      147.71      160.31     10.74 o 
   3  11   2        5.42        8.44      5.48 o 
 -17   1   3        3.81       -3.22      7.37 o 
 -15   1   3      171.26      192.60     12.14 o 
 -13   1   3      784.42      799.29     15.85 o 
 -11   1   3      434.11      396.77      9.71 o 
  -9   1   3       20.64       42.31      3.50 o 
  -7   1   3      531.65      589.67      9.85 o 
  -5   1   3     4565.17     4681.86     59.99 o 
  -3   1   3     1917.00     2050.57     31.07 o 
  -1   1   3     5376.71     5896.77     74.54 o 
   1   1   3     9613.66    10508.27    131.72 o 
   3   1   3     1204.39     1258.21     18.63 o 
   5   1   3       31.22       26.04      2.62 o 
   7   1   3      203.08      203.06      5.55 o 
   9   1   3       29.97       24.85      4.01 o 
  11   1   3       55.37       49.04      5.28 o 
  13   1   3       81.29       79.96      6.92 o 
  15   1   3       42.18       42.94      6.17 o 
 -16   2   3       11.06        4.54      7.68 o 
 -14   2   3      696.29      656.64     19.80 o 
 -12   2   3      737.87      770.03     14.57 o 
 -10   2   3       92.19      105.05      5.23 o 
  -8   2   3       67.95       88.41      3.85 o 
  -6   2   3      243.06      253.26      5.51 o 
  -4   2   3     1853.96     1993.89     24.92 o 
  -2   2   3    22591.60    22613.81    257.40 o 
   0   2   3      997.55     1035.47     15.24 o 
   2   2   3     1312.91     1197.03     16.21 o 
   4   2   3        0.00       -0.94      1.88 o 
   6   2   3       87.47       95.03      3.94 o 
   8   2   3       41.27       34.80      4.14 o 
  10   2   3        9.61        8.50      3.78 o 
  12   2   3      463.94      456.62     12.88 o 
  14   2   3       16.89       17.93      5.21 o 
 -17   3   3        3.63       -0.04      8.09 o 
 -15   3   3        0.08        2.42      5.56 o 
 -13   3   3       11.04        9.26      5.35 o 
 -11   3   3      440.81      420.63     12.35 o 
  -9   3   3      236.58      248.05      6.97 o 
  -7   3   3      526.89      543.50      9.54 o 
  -5   3   3     1975.93     1885.01     26.62 o 
  -3   3   3     2825.41     3093.91     37.71 o 
  -1   3   3      961.41      977.01     14.05 o 
   1   3   3        0.03        0.28      1.68 o 
   3   3   3     1471.89     1430.62     20.53 o 
   5   3   3       20.31       10.87      2.32 o 
   7   3   3       70.16       89.79      4.41 o 
   9   3   3        2.37       -1.66      3.56 o 
  11   3   3       79.35       99.84      7.82 o 
  13   3   3       32.85       27.40      5.87 o 
  15   3   3        5.51        8.65      6.88 o 
 -16   4   3      333.97      289.05     14.18 o 
 -14   4   3       68.65       55.17      7.61 o 
 -12   4   3       58.36       51.54      7.14 o 
 -10   4   3        0.23        4.35      3.16 o 
  -8   4   3       11.87       24.33      3.22 o 
  -6   4   3       22.70       10.96      2.50 o 
  -4   4   3     1496.02     1564.42     21.08 o 
  -2   4   3        0.64       -0.24      1.80 o 
   0   4   3     2476.74     2498.29     31.37 o 
   2   4   3     1381.34     1250.84     19.77 o 
   4   4   3      547.16      611.45     11.49 o 
   6   4   3      169.00      175.88      5.62 o 
   8   4   3        8.72        4.64      3.76 o 
  10   4   3        0.35       -4.08      4.08 o 
  12   4   3        8.44        9.11      6.27 o 
  14   4   3       29.93       17.24      7.39 o 
 -15   5   3      166.66      171.25     15.34 o 
 -13   5   3       24.09       21.40      6.14 o 
 -11   5   3      218.56      221.29      9.19 o 
  -9   5   3     1204.25     1166.99     18.19 o 
  -7   5   3       29.79       27.93      3.41 o 
  -5   5   3      339.91      416.12      8.51 o 
  -3   5   3      323.16      302.51      6.70 o 
  -1   5   3     1792.93     1962.66     25.81 o 
   1   5   3       44.46       59.36      4.71 o 
   3   5   3      557.54      511.88     11.10 o 
   5   5   3      335.55      304.65      8.65 o 
   7   5   3       18.09       16.85      3.84 o 
   9   5   3       35.17       29.69      6.03 o 
  11   5   3       73.04       82.60      9.13 o 
  13   5   3        6.24       11.18      6.27 o 
 -14   6   3        1.44       -3.38      6.02 o 
 -12   6   3       12.89       16.71      6.93 o 
 -10   6   3       29.96       29.24      4.37 o 
  -8   6   3        5.66       -1.06      3.22 o 
  -6   6   3      169.65      185.20      6.14 o 
  -4   6   3        0.05        1.39      2.39 o 
  -2   6   3      332.84      344.31      8.84 o 
   0   6   3       54.45       38.70      3.94 o 
   2   6   3        0.18        3.31      3.01 o 
   4   6   3      475.74      480.37     11.43 o 
   6   6   3      279.80      285.88      9.07 o 
   8   6   3      136.35      129.19      8.22 o 
  10   6   3       54.30       37.33      6.84 o 
  12   6   3        0.48       -4.15      5.87 o 
 -13   7   3        4.21       -1.27      5.70 o 
 -11   7   3        0.08       -3.46      5.71 o 
  -9   7   3      157.39      162.82      7.96 o 
  -7   7   3        1.28        1.63      3.97 o 
  -5   7   3      280.78      264.02      9.81 o 
  -3   7   3      161.40      174.32      8.52 o 
  -1   7   3       53.02       46.41      4.41 o 
   1   7   3       86.05      129.77      6.96 o 
   3   7   3      148.38      169.51      7.99 o 
   5   7   3       64.66       71.08      5.90 o 
   7   7   3      200.61      207.97      9.88 o 
   9   7   3        7.71        4.98      5.36 o 
  11   7   3        1.06        4.32      5.71 o 
 -12   8   3      109.73       92.56     17.83 o 
 -10   8   3        0.62        5.94      6.82 o 
  -8   8   3       38.91       21.01      5.05 o 
  -6   8   3       18.72       20.60      4.94 o 
  -4   8   3      165.65      180.99     10.21 o 
  -2   8   3        0.00        2.56      4.11 o 
   0   8   3       28.24       25.37      5.20 o 
   2   8   3      145.51      149.55      9.38 o 
   4   8   3      251.02      244.62      9.44 o 
   6   8   3        1.87        1.04      3.89 o 
   8   8   3        4.14        7.16      4.64 o 
  10   8   3       18.54        7.81      5.84 o 
 -11   9   3       31.53        9.76      8.48 o 
  -9   9   3        0.93        0.10      5.63 o 
  -7   9   3       39.46       48.59      6.75 o 
  -5   9   3       57.66       65.07      6.71 o 
  -3   9   3       30.58       24.67      6.35 o 
  -1   9   3       12.10        8.52      4.67 o 
   1   9   3        2.50        1.70      4.47 o 
   3   9   3      150.75      140.11      9.51 o 
   5   9   3      126.10      124.05      9.36 o 
   7   9   3        0.52       -0.90      5.20 o 
   9   9   3       42.98       27.09      8.62 o 
  -8  10   3       18.27       31.46      7.58 o 
  -6  10   3        4.80        0.65      4.52 o 
  -4  10   3        4.19        7.73      6.50 o 
  -2  10   3       56.49       55.31      6.99 o 
   0  10   3        0.74        0.00      4.71 o 
   2  10   3       60.96       82.18      8.26 o 
   4  10   3       15.85       14.05      5.66 o 
   6  10   3       51.33       36.29      6.70 o 
  -5  11   3        0.35        4.10      5.26 o 
  -3  11   3       50.73       27.63      6.30 o 
  -1  11   3        2.69       -0.95      4.70 o 
   1  11   3        2.99        1.17      5.07 o 
   3  11   3       79.42       63.58      8.16 o 
 -18   0   4      691.23      809.24     46.17 o 
 -16   0   4      369.67      400.24     29.90 o 
 -14   0   4     1261.36     1286.61     55.93 o 
 -12   0   4      959.93     1138.06     30.95 o 
 -10   0   4      566.59      505.43     16.49 o 
  -8   0   4     2641.72     2823.36     81.18 o 
  -6   0   4    20015.41    19093.04    372.18 o 
  -4   0   4    10839.53    11203.38    318.98 o 
  -2   0   4       22.01       19.18      3.05 o 
   0   0   4     2426.17     2254.21     37.55 o 
   2   0   4      333.33      287.33     10.62 o 
   4   0   4        0.22        0.18      3.38 o 
   6   0   4       27.96       18.36      5.08 o 
   8   0   4      733.74      751.73     24.06 o 
  10   0   4     2296.83     2191.16     54.96 o 
  12   0   4      188.43      187.10     14.87 o 
  14   0   4      134.65      134.28     10.86 o 
 -17   1   4      136.49      143.89     15.61 o 
 -15   1   4     1250.61     1267.31     40.22 o 
 -13   1   4      764.21      768.81     20.80 o 
 -11   1   4      856.28      845.46     13.24 o 
  -9   1   4     4178.28     3826.78     54.48 o 
  -7   1   4     6127.79     6117.88     76.07 o 
  -5   1   4     3223.71     3476.55     51.67 o 
  -3   1   4       29.35       32.03      2.96 o 
  -1   1   4     1060.19     1012.27     15.05 o 
   1   1   4       35.72       81.74      3.88 o 
   3   1   4     5058.03     5230.34     61.19 o 
   5   1   4       27.04       16.34      2.96 o 
   7   1   4      489.94      433.03     10.90 o 
   9   1   4      402.73      351.26      9.96 o 
  11   1   4       58.58       73.21      6.25 o 
  13   1   4        0.90       -3.79      3.97 o 
 -16   2   4      468.41      478.56     22.97 o 
 -14   2   4     1259.08     1278.46     31.04 o 
 -12   2   4       53.50       46.59      6.35 o 
 -10   2   4      428.53      431.17      9.51 o 
  -8   2   4     1436.19     1340.12     18.66 o 
  -6   2   4      229.36      246.54      5.65 o 
  -4   2   4      552.36      530.29      9.04 o 
  -2   2   4     5595.37     5968.08     76.12 o 
   0   2   4     4602.17     4578.65     60.80 o 
   2   2   4     4721.36     4942.35     64.44 o 
   4   2   4      364.35      339.75      7.18 o 
   6   2   4      138.36      130.96      4.54 o 
   8   2   4      356.47      373.76     10.04 o 
  10   2   4     2289.40     2294.93     35.46 o 
  12   2   4       89.91      108.88      7.46 o 
  14   2   4        1.17        2.02      4.54 o 
 -17   3   4      174.58      181.78     17.19 o 
 -15   3   4      566.69      576.40     24.70 o 
 -13   3   4      109.65      125.99      9.23 o 
 -11   3   4      273.84      245.22      9.06 o 
  -9   3   4      603.39      623.63     10.99 o 
  -7   3   4     1744.64     1760.58     23.50 o 
  -5   3   4       15.22       42.62      3.21 o 
  -3   3   4      328.64      341.09      6.65 o 
  -1   3   4     7418.75     8077.26     94.31 o 
   1   3   4     7636.21     7966.04     93.31 o 
   3   3   4     6242.60     6200.23     73.81 o 
   5   3   4      184.46      235.81      6.22 o 
   7   3   4     1482.36     1490.50     24.42 o 
   9   3   4      677.89      692.88     18.08 o 
  11   3   4      315.39      358.50     12.57 o 
  13   3   4      117.48       80.82      9.38 o 
 -16   4   4      673.85      741.41     29.40 o 
 -14   4   4      230.27      217.71     12.20 o 
 -12   4   4      530.87      557.69     17.33 o 
 -10   4   4       23.51       17.84      3.91 o 
  -8   4   4     3358.01     3127.90     39.80 o 
  -6   4   4      784.98      790.50     13.85 o 
  -4   4   4     5039.04     5006.54     60.13 o 
  -2   4   4      530.04      426.75      8.01 o 
   0   4   4     6532.45     6389.54     75.82 o 
   2   4   4     3615.54     3469.10     47.81 o 
   4   4   4      383.68      360.55      7.87 o 
   6   4   4      271.16      227.15      6.53 o 
   8   4   4      612.33      581.02     17.66 o 
  10   4   4      109.38       93.97      9.14 o 
  12   4   4      181.45      206.94     13.54 o 
 -15   5   4      506.05      447.44     28.15 o 
 -13   5   4      290.30      302.29     12.99 o 
 -11   5   4       60.85       55.99      6.28 o 
  -9   5   4     1547.19     1548.65     25.42 o 
  -7   5   4     4901.72     4918.46     60.41 o 
  -5   5   4      476.98      431.98      8.76 o 
  -3   5   4      542.04      559.66     10.04 o 
  -1   5   4      427.70      394.71      7.93 o 
   1   5   4      684.70      577.07     12.04 o 
   3   5   4     1337.32     1325.27     22.03 o 
   5   5   4      120.10      122.51      6.59 o 
   7   5   4      108.67       89.93      6.76 o 
   9   5   4      338.07      301.06     13.35 o 
  11   5   4       87.99       99.66     10.07 o 
  13   5   4       14.15       13.71      7.23 o 
 -14   6   4      500.47      512.10     22.44 o 
 -12   6   4       68.41       61.53      9.31 o 
 -10   6   4       86.89       92.67      7.16 o 
  -8   6   4     3337.63     3392.61     49.81 o 
  -6   6   4      782.10      738.85     15.85 o 
  -4   6   4       96.62       81.71      5.10 o 
  -2   6   4       92.90      103.63      5.71 o 
   0   6   4      892.46      799.18     15.41 o 
   2   6   4       38.46       32.45      4.31 o 
   4   6   4      909.15      890.96     17.27 o 
   6   6   4        9.09        0.51      3.14 o 
   8   6   4      198.13      213.31     12.91 o 
  10   6   4      124.41      154.46     12.29 o 
  12   6   4       61.68       56.31      8.72 o 
 -13   7   4      189.61      184.89     15.01 o 
 -11   7   4      205.97      205.34     13.87 o 
  -9   7   4       79.62       70.14      7.99 o 
  -7   7   4      534.89      477.81     13.21 o 
  -5   7   4      293.84      283.90     10.01 o 
  -3   7   4       41.76       42.24      4.56 o 
  -1   7   4      597.68      578.21     12.93 o 
   1   7   4      422.37      390.34     10.65 o 
   3   7   4       62.78       61.12      5.92 o 
   5   7   4        0.04       -3.32      3.32 o 
   7   7   4       16.33       11.43      4.75 o 
   9   7   4      203.95      192.43     12.64 o 
  11   7   4      108.72      104.88     10.41 o 
 -12   8   4       36.94       18.37     11.81 o 
 -10   8   4       14.09        9.91      5.72 o 
  -8   8   4      211.12      194.25     12.05 o 
  -6   8   4      167.70      161.92      8.72 o 
  -4   8   4       65.42       68.69      6.69 o 
  -2   8   4        5.23        2.63      3.85 o 
   0   8   4      698.67      654.44     19.64 o 
   2   8   4      142.56      171.97      8.49 o 
   4   8   4       52.34       51.61      5.72 o 
   6   8   4      174.19      211.41      9.83 o 
   8   8   4       84.83       89.27      9.73 o 
  10   8   4       32.60       15.28      8.17 o 
 -11   9   4       24.65       22.64      9.35 o 
  -9   9   4      143.99      132.33     11.17 o 
  -7   9   4      162.91      157.15     11.83 o 
  -5   9   4      176.20      173.81     11.06 o 
  -3   9   4       43.51       34.77      5.73 o 
  -1   9   4       74.93       88.07      7.84 o 
   1   9   4      163.05      176.93     11.43 o 
   3   9   4      170.18      164.21     10.72 o 
   5   9   4        5.06        2.52      5.03 o 
   7   9   4       31.70       31.60      7.22 o 
  -8  10   4      123.23      122.91     12.30 o 
  -6  10   4      165.43      204.60     14.08 o 
  -4  10   4       68.44       56.68      7.28 o 
  -2  10   4        7.72        5.36      4.83 o 
   0  10   4       27.68       20.09      5.88 o 
   2  10   4      355.68      374.40     14.18 o 
   4  10   4       15.56        9.72      5.87 o 
  -3  11   4        0.49       -0.66      4.95 o 
  -1  11   4      126.18      117.89      9.57 o 
   1  11   4       88.51       92.75      9.42 o 
 -17   1   5        1.50       -0.18      7.91 o 
 -15   1   5       32.70       36.94      9.56 o 
 -13   1   5      384.15      369.79     18.63 o 
 -11   1   5        7.73        7.63      4.25 o 
  -9   1   5        4.37       -1.55      3.09 o 
  -7   1   5       60.94       64.27      4.90 o 
  -5   1   5     2039.83     2237.83     39.80 o 
  -3   1   5      210.01      280.01      5.81 o 
  -1   1   5       13.90       14.20      2.28 o 
   1   1   5        2.47        0.25      2.24 o 
   3   1   5        1.44        0.04      2.29 o 
   5   1   5        7.28        2.86      2.83 o 
   7   1   5      103.13      101.20      6.02 o 
   9   1   5       22.58       24.52      4.67 o 
  11   1   5       44.03       50.94      5.80 o 
  13   1   5       14.97       11.98      5.08 o 
 -16   2   5       57.34       56.29     11.52 o 
 -14   2   5      535.49      600.21     24.72 o 
 -12   2   5      749.35      760.02     20.11 o 
 -10   2   5       23.73       21.67      4.06 o 
  -8   2   5        0.47       -3.07      3.07 o 
  -6   2   5       46.63       58.21      4.32 o 
  -4   2   5      353.70      329.82      8.40 o 
  -2   2   5      380.25      438.46      9.15 o 
   0   2   5       57.65       74.20      4.12 o 
   2   2   5      764.38      870.46     14.85 o 
   4   2   5        5.87        6.41      2.71 o 
   6   2   5      243.27      245.47      6.93 o 
   8   2   5      761.18      773.26     15.91 o 
  10   2   5       41.34       36.20      5.27 o 
  12   2   5        2.72        1.27      4.35 o 
 -17   3   5        0.69        1.79      8.72 o 
 -15   3   5        0.00       -1.23      7.35 o 
 -13   3   5        4.43       18.02      8.13 o 
 -11   3   5      531.04      497.53     11.54 o 
  -9   3   5      582.29      599.38     12.52 o 
  -7   3   5      429.88      440.60     11.01 o 
  -5   3   5     1589.40     1763.00     23.33 o 
  -3   3   5     3041.84     3235.50     39.99 o 
  -1   3   5      120.23      128.37      4.48 o 
   1   3   5      714.24      744.86     12.10 o 
   3   3   5      475.26      454.73      9.09 o 
   5   3   5      422.49      384.08      8.54 o 
   7   3   5        4.20        0.47      3.60 o 
   9   3   5       38.36       48.06      5.85 o 
  11   3   5        0.34        4.11      5.63 o 
  13   3   5        0.77        0.50      6.16 o 
 -16   4   5       27.05       21.67      9.46 o 
 -14   4   5        0.05        9.61     10.74 o 
 -12   4   5      816.65      814.03     19.64 o 
 -10   4   5      266.14      258.67      8.53 o 
  -8   4   5       50.74       48.36      4.55 o 
  -6   4   5     3668.12     3473.66     43.47 o 
  -4   4   5      156.22      159.48      4.96 o 
  -2   4   5      122.62      135.34      4.83 o 
   0   4   5      335.53      273.10      6.54 o 
   2   4   5      170.54      208.10      5.93 o 
   4   4   5      104.11      111.59      5.32 o 
   6   4   5      541.66      539.91     12.24 o 
   8   4   5       20.96       17.69      5.41 o 
  10   4   5        2.95       -0.03      5.32 o 
  12   4   5        0.06        6.82      7.64 o 
 -15   5   5       18.17       19.84      9.05 o 
 -13   5   5       14.77        6.68      5.34 o 
 -11   5   5      438.22      465.21     11.96 o 
  -9   5   5        0.35       -0.50      3.42 o 
  -7   5   5       48.00       58.67      5.70 o 
  -5   5   5        2.54        1.36      2.27 o 
  -3   5   5       20.04       26.83      3.09 o 
  -1   5   5       88.09      102.44      4.59 o 
   1   5   5       81.82       87.59      5.47 o 
   3   5   5      646.48      603.19     13.07 o 
   5   5   5       16.79       13.80      3.87 o 
   7   5   5       31.26       33.97      5.56 o 
   9   5   5       47.74       48.13      7.59 o 
  11   5   5       45.67       29.96      7.48 o 
 -14   6   5       33.90       34.32      9.07 o 
 -12   6   5        2.02        0.33      5.18 o 
 -10   6   5      383.06      393.43     11.07 o 
  -8   6   5      390.16      394.90     10.60 o 
  -6   6   5        0.79       -0.87      3.14 o 
  -4   6   5       16.33       16.34      3.35 o 
  -2   6   5       14.20       12.88      3.60 o 
   0   6   5        3.28        1.72      3.05 o 
   2   6   5      373.26      337.72      9.82 o 
   4   6   5        0.65       -1.22      3.07 o 
   6   6   5      179.59      203.99      8.53 o 
   8   6   5        0.04        2.72      5.29 o 
  10   6   5       53.73       34.83      7.45 o 
 -13   7   5       87.49      102.39     12.47 o 
 -11   7   5       15.98       15.49      7.17 o 
  -9   7   5        4.74        7.76      5.17 o 
  -7   7   5       90.02      110.05      9.41 o 
  -5   7   5      128.45      129.77      7.87 o 
  -3   7   5       70.16       57.35      5.02 o 
  -1   7   5      210.16      202.12      7.96 o 
   1   7   5        0.23        3.06      3.86 o 
   3   7   5      100.46       99.02      6.63 o 
   5   7   5        6.89        8.13      3.97 o 
   7   7   5       58.86       59.26      6.64 o 
   9   7   5        0.76       -3.83      5.58 o 
 -12   8   5        1.61       14.78      8.59 o 
 -10   8   5      105.11      100.60      9.63 o 
  -8   8   5      123.45      118.95      9.92 o 
  -6   8   5        0.02        2.70      4.74 o 
  -4   8   5      104.58      110.38      7.60 o 
  -2   8   5        3.28        1.67      4.12 o 
   0   8   5        0.00        1.82      3.62 o 
   2   8   5        5.23        5.95      4.01 o 
   4   8   5      269.85      287.21     10.23 o 
   6   8   5        5.90       -0.56      4.18 o 
   8   8   5       37.17       32.73      7.60 o 
 -11   9   5      139.56      157.50     16.56 o 
  -9   9   5       44.43       37.57      7.65 o 
  -7   9   5      189.52      196.06     15.98 o 
  -5   9   5       15.26       33.61      7.03 o 
  -3   9   5       13.47       16.21      4.88 o 
  -1   9   5        5.37       10.10      4.77 o 
   1   9   5        6.99        7.64      4.93 o 
   3   9   5      216.68      228.14     12.67 o 
   5   9   5       55.24       44.14      6.70 o 
   7   9   5       18.45       20.74      5.65 o 
  -8  10   5       26.56       21.33      7.06 o 
  -6  10   5        0.10        4.81      6.05 o 
  -4  10   5       74.68       72.07      9.81 o 
  -2  10   5        2.78        0.23      5.19 o 
   0  10   5       22.54       12.17      5.53 o 
   2  10   5        2.66        7.59      5.60 o 
   4  10   5       57.37       57.93      7.53 o 
 -18   0   6        5.80        4.32     12.27 o 
 -16   0   6      284.68      282.54     29.06 o 
 -14   0   6       92.66       86.21     17.56 o 
 -12   0   6       48.55       81.66     15.68 o 
 -10   0   6       46.01       22.87     10.22 o 
  -8   0   6      936.08      777.20     34.24 o 
  -6   0   6     2505.35     2424.12     79.12 o 
  -4   0   6       43.38       41.35      3.87 o 
  -2   0   6      166.94      146.68      7.03 o 
   0   0   6    12044.28    11922.56    186.65 o 
   2   0   6      789.01      645.24     15.19 o 
   4   0   6      850.22      937.71     20.89 o 
   6   0   6       32.68       27.67      4.54 o 
   8   0   6       36.12       50.04      6.42 o 
  10   0   6      593.39      612.25     24.03 o 
  12   0   6      205.28      230.71     14.28 o 
 -17   1   6      248.18      247.89     20.18 o 
 -15   1   6      338.59      345.23     19.80 o 
 -13   1   6      603.02      677.58     25.98 o 
 -11   1   6       50.67       46.82      8.46 o 
  -9   1   6      943.30      878.66     27.20 o 
  -7   1   6      297.89      236.57      8.00 o 
  -5   1   6     4296.75     4301.67     73.01 o 
  -3   1   6        3.11        2.17      2.08 o 
  -1   1   6     1663.71     1794.43     28.62 o 
   1   1   6     2249.90     2289.48     36.24 o 
   3   1   6     1801.59     1737.52     25.98 o 
   5   1   6       83.58       64.87      4.86 o 
   7   1   6      890.25      879.78     17.19 o 
   9   1   6       14.92       15.72      4.32 o 
  11   1   6      205.66      189.74      9.51 o 
  13   1   6       59.46       73.21      6.73 o 
 -16   2   6      928.40      993.39     35.99 o 
 -14   2   6     1044.61     1047.62     35.18 o 
 -12   2   6      726.30      733.40     20.58 o 
 -10   2   6        8.45        7.49      7.02 o 
  -8   2   6     1034.83      984.93     21.75 o 
  -6   2   6     5203.84     4961.90     73.95 o 
  -4   2   6     1821.56     1803.88     29.76 o 
  -2   2   6      576.88      624.74     11.26 o 
   0   2   6     1527.55     1587.87     23.75 o 
   2   2   6      560.87      494.86     10.54 o 
   4   2   6      112.00      109.59      6.52 o 
   6   2   6        2.11       -1.56      3.34 o 
   8   2   6      263.21      294.14     10.93 o 
  10   2   6      190.61      205.01      9.73 o 
  12   2   6       79.61       87.94      8.50 o 
 -17   3   6      291.73      310.13     21.33 o 
 -15   3   6      939.96      956.56     34.04 o 
 -13   3   6     3670.33     3737.37     88.72 o 
 -11   3   6        0.04       -4.16      4.66 o 
  -9   3   6      846.34      849.71     16.10 o 
  -7   3   6     5463.03     5289.28     71.20 o 
  -5   3   6      562.05      559.33     12.71 o 
  -3   3   6      672.63      647.41     11.68 o 
  -1   3   6      289.84      327.74      7.84 o 
   1   3   6      249.65      209.01      6.02 o 
   3   3   6     1019.26      983.74     15.94 o 
   5   3   6      657.37      652.61     12.40 o 
   7   3   6      250.21      246.96      9.81 o 
   9   3   6      158.86      197.33     10.30 o 
  11   3   6       56.81       50.53      8.52 o 
 -16   4   6      258.87      303.32     21.30 o 
 -14   4   6     1265.06     1297.09     40.61 o 
 -12   4   6      421.27      401.24     15.19 o 
 -10   4   6      473.88      462.48     11.63 o 
  -8   4   6     1678.76     1648.83     26.56 o 
  -6   4   6     3591.91     3611.24     50.62 o 
  -4   4   6      132.36      118.25      4.60 o 
  -2   4   6       45.46       54.54      3.73 o 
   0   4   6      240.19      231.36      6.42 o 
   2   4   6     1150.10     1165.99     18.08 o 
   4   4   6      716.50      717.27     14.71 o 
   6   4   6      662.60      645.65     16.13 o 
   8   4   6      204.30      204.82     12.36 o 
  10   4   6       99.17      102.06     10.38 o 
  12   4   6       66.17       64.74      9.21 o 
 -15   5   6      166.39      198.66     16.72 o 
 -13   5   6      400.72      385.22     19.25 o 
 -11   5   6      210.22      223.16      9.03 o 
  -9   5   6        7.26        7.23      3.74 o 
  -7   5   6     3385.23     3311.57     47.64 o 
  -5   5   6      430.77      412.23     11.21 o 
  -3   5   6       41.34       44.64      3.76 o 
  -1   5   6      259.79      283.43      8.34 o 
   1   5   6     3679.01     3561.82     50.48 o 
   3   5   6      342.67      319.45      9.48 o 
   5   5   6      296.08      307.18      9.51 o 
   7   5   6        0.34        2.63      4.89 o 
   9   5   6       81.27       89.56      9.73 o 
  11   5   6       39.30       31.49      8.14 o 
 -14   6   6      168.67      179.91     22.47 o 
 -12   6   6        0.46        1.57      4.68 o 
 -10   6   6       26.79       24.93      4.89 o 
  -8   6   6        0.92       -0.39      3.45 o 
  -6   6   6     1677.39     1521.62     28.87 o 
  -4   6   6      484.36      465.46     13.16 o 
  -2   6   6       20.71       18.53      3.68 o 
   0   6   6     1452.68     1380.59     23.75 o 
   2   6   6      736.20      747.72     15.80 o 
   4   6   6       21.18       18.95      4.26 o 
   6   6   6       28.21       25.75      5.27 o 
   8   6   6       78.72       61.79      8.12 o 
  10   6   6       36.66       41.44      8.47 o 
 -11   7   6       10.05        4.57      5.60 o 
  -9   7   6        0.03       -4.61      5.02 o 
  -7   7   6      490.87      489.60     14.27 o 
  -5   7   6      233.86      219.04      9.54 o 
  -3   7   6        1.74       -0.92      3.73 o 
  -1   7   6       18.58        7.59      3.64 o 
   1   7   6      871.60      824.07     17.35 o 
   3   7   6        0.74        1.47      3.65 o 
   5   7   6        0.48       -1.20      3.61 o 
   7   7   6       93.30       76.84      8.77 o 
   9   7   6      161.07      184.63     15.18 o 
 -12   8   6      151.01      164.22     15.50 o 
 -10   8   6       14.17       18.95      6.68 o 
  -8   8   6       49.63       41.88      7.56 o 
  -6   8   6      320.10      296.56     13.71 o 
  -4   8   6       11.39        7.58      5.33 o 
  -2   8   6        3.36       -2.12      4.01 o 
   0   8   6       97.27      138.95      8.17 o 
   2   8   6       33.25       39.13      5.43 o 
   4   8   6       50.23       50.42      5.83 o 
   6   8   6       35.77       19.75      5.36 o 
  -9   9   6       55.90       66.55      9.52 o 
  -7   9   6      165.49      174.89     12.79 o 
  -5   9   6      109.34      112.84     10.57 o 
  -3   9   6        0.38        8.98      5.88 o 
  -1   9   6       31.92       31.83      7.02 o 
   1   9   6      116.16      126.02      9.48 o 
   3   9   6      100.00      126.25      9.74 o 
   5   9   6       20.25       21.00      6.84 o 
  -6  10   6       79.81       79.54      9.82 o 
  -4  10   6       31.69       23.82      7.77 o 
  -2  10   6        0.07        0.06      5.63 o 
   0  10   6       66.94       91.00     10.63 o 
   2  10   6      106.76      111.99      9.73 o 
 -17   1   7       79.93       95.82     13.94 o 
 -15   1   7        1.92       -3.90      7.61 o 
 -13   1   7      560.05      514.88     22.50 o 
 -11   1   7       89.54       98.52     11.17 o 
  -9   1   7       37.19       24.60      7.44 o 
  -7   1   7      477.16      520.81     19.05 o 
  -5   1   7      306.94      325.87      9.82 o 
  -3   1   7      412.22      392.54      8.84 o 
  -1   1   7     1275.38     1242.44     18.69 o 
   1   1   7      290.10      249.09      8.11 o 
   3   1   7        0.06        1.52      3.01 o 
   5   1   7        1.12       -2.98      2.98 o 
   7   1   7      226.42      214.93      8.55 o 
   9   1   7        2.84       -0.16      4.01 o 
  11   1   7        7.54        6.62      3.91 o 
 -16   2   7       18.04        8.72      8.95 o 
 -14   2   7       53.84       66.18     11.44 o 
 -12   2   7      154.89      120.29      9.44 o 
 -10   2   7       78.29       52.18      8.63 o 
  -8   2   7      155.98      119.89     10.59 o 
  -6   2   7     1855.18     1923.17     32.23 o 
  -4   2   7      168.96      150.95      6.48 o 
  -2   2   7       36.12       35.86      3.25 o 
   0   2   7      980.94     1034.16     17.55 o 
   2   2   7      140.77      161.93      6.36 o 
   4   2   7        6.56       11.55      3.84 o 
   6   2   7      633.21      630.19     16.08 o 
   8   2   7        3.20       -0.98      4.25 o 
  10   2   7       39.53       41.92      6.61 o 
 -17   3   7        2.17       -1.72      8.77 o 
 -15   3   7      206.25      193.42     16.85 o 
 -13   3   7      821.50      736.99     27.70 o 
 -11   3   7       16.68       13.05      5.94 o 
  -9   3   7       43.80       45.90      5.70 o 
  -7   3   7        0.08       -0.33      3.60 o 
  -5   3   7       89.29      110.31      6.52 o 
  -3   3   7      203.49      200.15      7.53 o 
  -1   3   7       62.60       57.75      4.07 o 
   1   3   7      151.12      144.22      6.23 o 
   3   3   7        0.39        0.66      2.62 o 
   5   3   7      119.64      110.87      6.14 o 
   7   3   7      334.72      325.32     11.60 o 
   9   3   7        0.53       -0.83      5.92 o 
  11   3   7       14.59        9.53      6.46 o 
 -16   4   7       17.58       24.21     10.56 o 
 -14   4   7        5.46        3.46      7.76 o 
 -12   4   7      141.96      157.78      9.40 o 
 -10   4   7        1.79       -2.19      4.01 o 
  -8   4   7      546.38      534.85     12.43 o 
  -6   4   7        0.74        0.56      3.25 o 
  -4   4   7       86.78      101.18      5.90 o 
  -2   4   7       37.07       41.77      3.61 o 
   0   4   7       71.01       69.72      4.45 o 
   2   4   7      148.29      159.37      6.36 o 
   4   4   7        6.16        8.84      3.66 o 
   6   4   7        1.15       -1.11      3.86 o 
   8   4   7       92.95       93.00      9.55 o 
  10   4   7        0.07        4.75      6.93 o 
 -15   5   7        0.17       -7.39      7.39 o 
 -13   5   7        0.34       -2.65      5.46 o 
 -11   5   7      291.65      291.33     11.24 o 
  -9   5   7      166.75      183.58      8.45 o 
  -7   5   7      821.78      744.19     15.44 o 
  -5   5   7        3.25       -0.99      3.18 o 
  -3   5   7        0.12       -3.82      3.82 o 
  -1   5   7      343.19      310.91      9.18 o 
   1   5   7      521.40      504.84     12.29 o 
   3   5   7       91.82       80.74      6.07 o 
   5   5   7       45.41       54.39      5.57 o 
   7   5   7       13.32        3.04      5.72 o 
   9   5   7        2.96        4.26      6.22 o 
 -14   6   7       41.67       40.81     10.07 o 
 -12   6   7        6.84       -5.37      7.16 o 
 -10   6   7       17.87       13.65      4.62 o 
  -8   6   7        0.47        1.68      4.14 o 
  -6   6   7      226.89      215.92      9.55 o 
  -4   6   7        1.52        3.33      4.05 o 
  -2   6   7        0.02        1.59      3.85 o 
   0   6   7        4.26       -2.03      3.25 o 
   2   6   7       11.85        7.38      3.73 o 
   4   6   7       33.28       39.36      5.30 o 
   6   6   7       12.47        9.98      4.77 o 
   8   6   7        2.99       -2.65      5.94 o 
 -13   7   7        3.36       -9.91      9.91 o 
 -11   7   7       82.11       73.96     11.56 o 
  -9   7   7       82.48       67.50      7.14 o 
  -7   7   7       20.02       13.50      4.98 o 
  -5   7   7       25.93       32.65      5.63 o 
  -3   7   7       10.31       18.36      4.97 o 
  -1   7   7        0.79       -2.21      4.06 o 
   1   7   7        0.04        3.70      3.70 o 
   3   7   7        3.83        1.74      3.91 o 
   5   7   7       37.21       34.83      5.87 o 
   7   7   7        4.58        9.76      6.51 o 
 -10   8   7        3.52        4.22      6.06 o 
  -8   8   7        1.54        0.04      5.56 o 
  -6   8   7       17.22       13.15      6.20 o 
  -4   8   7        4.00        0.20      5.33 o 
  -2   8   7        6.89        2.41      4.37 o 
   0   8   7       16.37       14.37      4.61 o 
   2   8   7        0.75        0.53      4.75 o 
   4   8   7       15.20       20.56      5.17 o 
   6   8   7       49.56       44.36      6.94 o 
  -9   9   7        1.39        5.20      7.22 o 
  -7   9   7        6.05        7.87      6.42 o 
  -5   9   7       12.35       10.63      6.66 o 
  -3   9   7       45.50       30.59      7.30 o 
  -1   9   7        1.06       -1.87      5.35 o 
   1   9   7        3.20        7.36      6.87 o 
   3   9   7        0.17       -1.61      4.91 o 
  -4  10   7       42.40       31.80      8.21 o 
  -2  10   7        1.63       -3.55      6.01 o 
 -16   0   8     1049.05     1091.29     54.96 o 
 -14   0   8      440.17      404.36     29.84 o 
 -12   0   8      501.20      485.71     30.76 o 
 -10   0   8      188.20      223.85     20.65 o 
  -8   0   8     1341.13     1306.08     51.70 o 
  -6   0   8      127.22      112.50     14.60 o 
  -4   0   8      751.48      601.21     28.87 o 
  -2   0   8      128.52      118.30      7.67 o 
   0   0   8     1260.63     1388.68     35.10 o 
   2   0   8      921.62      889.98     20.53 o 
   4   0   8      524.37      531.93     15.57 o 
   6   0   8       28.90       37.25      6.26 o 
   8   0   8      174.56      161.59     11.08 o 
  10   0   8      170.09      239.68     14.06 o 
 -17   1   8        8.48       11.86     10.80 o 
 -15   1   8     1709.43     1629.31     49.31 o 
 -13   1   8      544.41      573.09     24.42 o 
 -11   1   8      118.78      123.21     12.13 o 
  -9   1   8      751.78      759.46     25.87 o 
  -7   1   8      396.93      360.78     16.27 o 
  -5   1   8     1276.45     1225.59     33.57 o 
  -3   1   8       99.88       75.68      5.77 o 
  -1   1   8        0.98        2.50      2.40 o 
   1   1   8     1153.71     1204.37     19.69 o 
   3   1   8      816.98      791.78     15.30 o 
   5   1   8      240.10      231.15      8.39 o 
   7   1   8       70.95       72.99      5.15 o 
   9   1   8      189.86      223.51      9.40 o 
 -16   2   8      452.91      472.50     24.42 o 
 -14   2   8      214.94      230.84     17.76 o 
 -12   2   8      724.97      695.85     26.34 o 
 -10   2   8        0.80       -0.10      9.99 o 
  -8   2   8     2538.54     2310.78     56.57 o 
  -6   2   8     1809.66     1721.87     44.00 o 
  -4   2   8     1150.55     1087.36     23.53 o 
  -2   2   8        9.81        2.97      3.42 o 
   0   2   8      234.98      205.73      7.63 o 
   2   2   8      511.04      542.22     13.63 o 
   4   2   8      261.76      301.31     10.51 o 
   6   2   8      250.87      268.01     10.72 o 
   8   2   8        9.87       15.31      5.54 o 
  10   2   8       61.75       76.13      8.23 o 
 -15   3   8      282.98      298.73     19.91 o 
 -13   3   8      593.13      641.40     20.69 o 
 -11   3   8      327.31      327.96     13.85 o 
  -9   3   8       64.25       52.59      8.55 o 
  -7   3   8     1475.58     1333.56     30.26 o 
  -5   3   8     2915.99     2831.53     46.00 o 
  -3   3   8      475.65      423.69     11.54 o 
  -1   3   8      166.27      173.82      6.15 o 
   1   3   8      250.72      254.70      8.06 o 
   3   3   8      392.42      421.41     10.10 o 
   5   3   8       10.55       10.50      3.76 o 
   7   3   8       69.10       51.22      7.78 o 
   9   3   8       11.81       14.53      6.61 o 
 -16   4   8      339.48      448.41     34.51 o 
 -14   4   8      306.74      333.91     19.61 o 
 -12   4   8      909.18      863.89     24.59 o 
 -10   4   8      153.86      189.74     10.25 o 
  -8   4   8        0.24       -3.67      3.67 o 
  -6   4   8     1507.34     1512.75     25.45 o 
  -4   4   8     1672.08     1538.11     25.70 o 
  -2   4   8       44.93       39.76      4.52 o 
   0   4   8       15.92       19.11      3.39 o 
   2   4   8      626.22      685.01     15.10 o 
   4   4   8       17.79       24.33      4.56 o 
   6   4   8       41.12       35.47      6.72 o 
   8   4   8       21.30       30.38      7.65 o 
 -15   5   8      304.58      366.31     21.16 o 
 -13   5   8      989.02     1030.15     28.37 o 
 -11   5   8      404.06      414.43     13.79 o 
  -9   5   8      151.64      150.36      9.19 o 
  -7   5   8       77.26      100.04      6.61 o 
  -5   5   8      412.82      436.23     13.16 o 
  -3   5   8       89.63       81.95      7.23 o 
  -1   5   8        3.90       -0.15      3.87 o 
   1   5   8       91.82       80.42      6.19 o 
   3   5   8      437.18      461.62     12.49 o 
   5   5   8       11.63        3.97      4.66 o 
   7   5   8        5.51        7.77      5.98 o 
 -14   6   8      541.72      640.45     27.31 o 
 -12   6   8      244.50      255.09     12.00 o 
 -10   6   8      200.32      186.44     13.16 o 
  -8   6   8       56.63       75.58      7.03 o 
  -6   6   8      508.04      520.42     15.16 o 
  -4   6   8      192.87      208.99      9.81 o 
  -2   6   8       28.29       21.81      5.10 o 
   0   6   8        9.12        2.18      4.23 o 
   2   6   8      534.72      566.22     14.30 o 
   4   6   8       95.68       95.59      7.24 o 
   6   6   8        9.31       13.02      6.48 o 
 -11   7   8       19.58       20.21      9.34 o 
  -9   7   8      585.20      505.54     23.42 o 
  -7   7   8      139.13      174.58     10.35 o 
  -5   7   8      533.11      561.75     16.30 o 
  -3   7   8       15.43       22.40      5.28 o 
  -1   7   8        1.84       -2.02      4.19 o 
   1   7   8      329.89      324.01     12.71 o 
   3   7   8      366.09      407.33     12.65 o 
   5   7   8       34.45       30.63      6.19 o 
 -10   8   8       46.69       46.87     11.55 o 
  -8   8   8       67.00       96.59     10.55 o 
  -6   8   8      344.11      347.51     15.63 o 
  -4   8   8      189.31      223.79     11.68 o 
  -2   8   8       12.35        1.36      4.81 o 
   0   8   8       83.66       83.69      8.15 o 
   2   8   8      233.08      253.59     12.85 o 
   4   8   8       93.40      104.04      9.00 o 
  -7   9   8      112.16      133.48     12.02 o 
  -5   9   8       91.52       93.47     10.62 o 
  -3   9   8        0.65       -5.72      5.72 o 
  -1   9   8       17.63        5.65      6.34 o 
   1   9   8       33.49       35.89      6.72 o 
 -15   1   9      176.71      197.50     18.15 o 
 -13   1   9       35.01       38.44      9.98 o 
 -11   1   9        0.01       -6.64      6.91 o 
  -9   1   9      161.63      156.83     12.94 o 
  -7   1   9        0.07        9.39      6.19 o 
  -5   1   9        1.37        2.03      5.46 o 
  -3   1   9        1.64        0.45      4.59 o 
  -1   1   9      264.59      271.26     10.65 o 
   1   1   9       26.72       19.19      3.77 o 
   3   1   9        0.94       -0.88      3.24 o 
   5   1   9       85.37       80.22      6.22 o 
   7   1   9       28.80       24.13      5.10 o 
   9   1   9       14.27       12.68      5.10 o 
 -16   2   9       28.27       37.77     10.86 o 
 -14   2   9      278.88      250.90     18.76 o 
 -12   2   9       20.99       17.00      7.93 o 
 -10   2   9        0.29        6.39      6.93 o 
  -8   2   9      303.77      316.97     22.00 o 
  -6   2   9       88.75       61.86      8.43 o 
  -4   2   9      339.61      325.65     15.27 o 
  -2   2   9      313.36      316.50     11.43 o 
   0   2   9       27.18       30.75      4.44 o 
   2   2   9        6.45        8.16      3.98 o 
   4   2   9        4.07        7.65      4.44 o 
   6   2   9       23.13       20.94      5.44 o 
   8   2   9        0.10       -4.86      4.86 o 
 -15   3   9       22.49       17.30      9.27 o 
 -13   3   9       71.59       61.70      8.94 o 
 -11   3   9        0.05        2.77      5.23 o 
  -9   3   9       13.87       16.43      7.43 o 
  -7   3   9      126.34      114.18     10.77 o 
  -5   3   9       45.56       41.56      6.35 o 
  -3   3   9      214.95      208.87      8.67 o 
  -1   3   9      102.21       88.58      6.44 o 
   1   3   9       28.32       23.41      4.16 o 
   3   3   9       20.96       20.74      4.37 o 
   5   3   9      136.16      124.76     10.48 o 
   7   3   9        4.34       -1.08      5.59 o 
 -14   4   9        4.53       18.24      9.54 o 
 -12   4   9      254.45      264.90     13.73 o 
 -10   4   9        1.08       -0.35      4.44 o 
  -8   4   9       56.89       54.06      6.60 o 
  -6   4   9        0.08        1.39      4.21 o 
  -4   4   9      128.37      119.62      6.97 o 
  -2   4   9       75.27       71.31      5.76 o 
   0   4   9      338.46      301.43     11.24 o 
   2   4   9       80.12       84.69      6.51 o 
   4   4   9      101.15      127.70      7.97 o 
   6   4   9        0.32        0.11      5.68 o 
   8   4   9        0.06       -0.09      6.32 o 
 -13   5   9       11.56       -5.69      6.15 o 
 -11   5   9       40.18       40.83      6.46 o 
  -9   5   9      241.25      249.60     11.51 o 
  -7   5   9       21.28       26.65      5.55 o 
  -5   5   9       29.27       27.07      5.34 o 
  -3   5   9        0.01        5.59      4.31 o 
  -1   5   9       20.56       10.48      4.56 o 
   1   5   9        4.38        5.74      4.58 o 
   3   5   9       24.45       24.42      5.01 o 
   5   5   9       13.69       10.98      5.30 o 
   7   5   9       50.17       43.55      8.34 o 
 -12   6   9       52.01       51.61      8.74 o 
 -10   6   9        0.16        2.60      5.69 o 
  -8   6   9       98.00      109.82     10.36 o 
  -6   6   9       12.22       12.63      4.95 o 
  -4   6   9        5.56        4.33      4.45 o 
  -2   6   9        3.65       -3.91      3.91 o 
   0   6   9        6.52        3.25      4.70 o 
   2   6   9        3.99       -1.20      4.70 o 
   4   6   9      167.07      161.83     10.39 o 
   6   6   9       22.19       22.73      8.00 o 
 -11   7   9        3.45       -2.29      6.11 o 
  -9   7   9       15.43        5.45      6.64 o 
  -7   7   9        5.72        5.63      6.49 o 
  -5   7   9        0.00       -2.88      5.18 o 
  -3   7   9       49.39       46.99      6.68 o 
  -1   7   9        1.10        0.67      4.45 o 
   1   7   9       13.39        8.37      5.42 o 
   3   7   9       14.65       19.69      6.35 o 
  -8   8   9        1.12        1.41      8.66 o 
  -6   8   9       12.91        1.78      4.98 o 
  -4   8   9        3.05        5.99      5.07 o 
  -2   8   9       13.90        8.48      5.40 o 
   0   8   9        1.58        4.10      5.22 o 
   2   8   9       11.81       14.71      6.39 o 
 -14   0  10     1465.67     1317.42     60.77 o 
 -12   0  10      824.47      794.20     41.88 o 
 -10   0  10      149.22      151.46     19.03 o 
  -8   0  10     1489.58     1304.66     53.98 o 
  -6   0  10     2649.94     2432.77     85.33 o 
  -4   0  10      343.29      319.53     22.56 o 
  -2   0  10      308.68      278.45     21.08 o 
   0   0  10        0.37       11.27      7.78 o 
   2   0  10       49.56       68.58      9.50 o 
   4   0  10      257.56      263.57     11.88 o 
   6   0  10       93.52      116.94     10.09 o 
   8   0  10       34.65       27.01      7.47 o 
 -15   1  10      919.00      952.14     35.68 o 
 -13   1  10      706.61      733.04     29.20 o 
 -11   1  10      155.72      167.43     14.53 o 
  -9   1  10        5.29        4.72      6.61 o 
  -7   1  10     1335.54     1317.42     38.27 o 
  -5   1  10     1020.25      901.97     28.76 o 
  -3   1  10      474.00      421.32     17.99 o 
  -1   1  10        3.14        5.96      5.53 o 
   1   1  10      170.72      192.62     12.49 o 
   3   1  10       73.21       78.86      6.15 o 
   5   1  10      236.05      240.31      9.37 o 
   7   1  10        8.65        7.86      4.75 o 
 -14   2  10      422.24      442.68     22.81 o 
 -12   2  10      175.95      160.68     14.87 o 
 -10   2  10      233.16      243.46     16.06 o 
  -8   2  10       21.53       10.35      6.81 o 
  -6   2  10      432.70      409.50     18.52 o 
  -4   2  10      360.15      326.71     16.16 o 
  -2   2  10       70.38       50.92      8.20 o 
   0   2  10      240.58      278.26     13.79 o 
   2   2  10      346.38      391.09     14.60 o 
   4   2  10      124.52      136.31      7.86 o 
   6   2  10        0.47       -0.53      4.60 o 
 -15   3  10      287.36      269.05     20.25 o 
 -13   3  10      395.64      416.43     16.99 o 
 -11   3  10       11.88       11.46      8.09 o 
  -9   3  10       49.37       42.80      9.18 o 
  -7   3  10       90.90      103.98     11.35 o 
  -5   3  10       17.35       24.62      7.10 o 
  -3   3  10      403.12      372.29     17.22 o 
  -1   3  10       82.13       81.95      7.48 o 
   1   3  10      152.43      168.71     10.66 o 
   3   3  10      332.13      321.34     11.76 o 
   5   3  10        0.99        0.73      5.43 o 
   7   3  10       19.74       13.89      7.05 o 
 -14   4  10      282.68      341.75     16.74 o 
 -12   4  10      226.30      239.53     14.54 o 
 -10   4  10       54.01       63.04      8.45 o 
  -8   4  10      167.96      166.00     10.51 o 
  -6   4  10       94.12      117.12      8.99 o 
  -4   4  10      306.34      317.25     11.79 o 
  -2   4  10       14.65       19.35      5.02 o 
   0   4  10       24.34       43.75      5.62 o 
   2   4  10       47.91       64.27      7.21 o 
   4   4  10      106.34      124.27     10.91 o 
   6   4  10        0.65       -0.48      6.07 o 
 -13   5  10      358.61      373.76     16.94 o 
 -11   5  10      205.12      231.36     12.25 o 
  -9   5  10       26.03       32.15      7.50 o 
  -7   5  10      269.87      279.40     13.99 o 
  -5   5  10      320.44      371.21     16.05 o 
  -3   5  10      353.34      365.39     13.16 o 
  -1   5  10       12.76        6.87      4.56 o 
   1   5  10        0.16        0.60      4.64 o 
   3   5  10      175.71      189.90     11.67 o 
   5   5  10        2.08        8.32      6.68 o 
 -10   6  10      139.70      129.33     11.65 o 
  -8   6  10      216.20      238.07     18.38 o 
  -6   6  10      222.91      233.14     15.29 o 
  -4   6  10      444.66      468.55     22.42 o 
  -2   6  10        8.06        6.73      4.82 o 
   0   6  10       37.80       49.96      6.91 o 
   2   6  10        3.88        9.82      5.84 o 
   4   6  10      134.71      182.52     16.37 o 
  -9   7  10       88.93       64.85      9.62 o 
  -7   7  10      132.43      154.19     12.56 o 
  -5   7  10      166.79      196.49     14.05 o 
  -3   7  10       31.89       34.45      6.59 o 
  -1   7  10        3.02       -1.31      4.96 o 
   1   7  10        8.60       15.36      6.34 o 
  -4   8  10       94.45      112.09      9.78 o 
 -13   1  11        0.15        5.84      8.18 o 
 -11   1  11       12.80        0.03      7.54 o 
  -9   1  11        1.29        1.03      6.99 o 
  -7   1  11       76.18       74.92     10.35 o 
  -5   1  11      406.86      388.95     18.44 o 
  -3   1  11       21.36       27.85      7.45 o 
  -1   1  11        1.54        2.34      5.55 o 
   1   1  11        1.20       -1.01      5.35 o 
   3   1  11       25.82       21.64      6.84 o 
   5   1  11        1.74        0.17      4.19 o 
 -14   2  11        1.16       -1.29     11.97 o 
 -12   2  11        1.75        0.79     12.21 o 
 -10   2  11       18.01       11.92      8.12 o 
  -8   2  11        1.94        1.47      6.43 o 
  -6   2  11       98.52       84.48     10.61 o 
  -4   2  11       39.12       55.69      9.15 o 
  -2   2  11       10.34        4.53      6.08 o 
   0   2  11        0.07       -5.06      5.06 o 
   2   2  11        0.99       -3.27      5.05 o 
   4   2  11       16.61        7.13      6.24 o 
 -13   3  11       49.08       61.37      9.24 o 
 -11   3  11       20.61       17.35      8.25 o 
  -9   3  11        7.36       19.67      8.04 o 
  -7   3  11       49.46       44.45      8.81 o 
  -5   3  11       47.72       31.01      8.09 o 
  -3   3  11       88.29       95.15     10.98 o 
  -1   3  11       51.99       46.40      8.18 o 
   1   3  11        0.84       -3.39      6.51 o 
   3   3  11        0.00       -4.32      6.69 o 
   5   3  11        2.18       -0.17      7.03 o 
 -12   4  11        2.10        2.01      6.36 o 
 -10   4  11       15.40        5.85      6.50 o 
  -8   4  11        5.10        4.28      5.77 o 
  -6   4  11       39.53       36.40      7.01 o 
  -4   4  11       43.44       57.19     10.49 o 
  -2   4  11        1.37        8.43      7.34 o 
   0   4  11        0.00       -1.21      6.07 o 
   2   4  11       24.13       31.73      7.69 o 
   4   4  11       19.69       16.20      8.67 o 
 -11   5  11       43.09       33.77     10.00 o 
  -9   5  11        5.99        0.83      5.76 o 
  -7   5  11        0.02       -3.19      6.10 o 
  -5   5  11        9.05        7.29      6.06 o 
  -3   5  11       61.07       55.67      9.30 o 
  -1   5  11       22.13       26.49      7.40 o 
   1   5  11        1.79        0.35      5.16 o 
   3   5  11       21.13       24.37      7.63 o 
  -8   6  11       11.83       11.11      6.61 o 
  -6   6  11       30.59       25.15      7.56 o 
  -4   6  11        0.76        1.73      5.87 o 
  -2   6  11       15.24        7.54      6.80 o 
   0   6  11        3.44        1.35      5.03 o 
  -5   7  11        3.82       12.24      8.62 o 
  -3   7  11        6.58       -4.24     10.27 o 
 -12   0  12      293.29      298.98     26.56 o 
 -10   0  12      100.63      115.56     18.53 o 
  -8   0  12       95.43       93.99     17.44 o 
  -6   0  12      480.49      457.56     30.04 o 
  -4   0  12      270.29      319.17     24.89 o 
  -2   0  12      127.44      131.29     18.60 o 
   0   0  12        1.39        3.18      8.63 o 
   2   0  12      170.19      184.95     21.84 o 
 -13   1  12      476.34      517.22     25.17 o 
 -11   1  12      158.09      155.62     14.95 o 
  -9   1  12       13.30        9.30      7.81 o 
  -7   1  12        0.93       -2.81      6.36 o 
  -5   1  12      750.31      757.76     27.95 o 
  -3   1  12       84.42       62.51     10.09 o 
  -1   1  12       37.91       39.33      8.53 o 
   1   1  12       51.11       33.57      8.42 o 
   3   1  12       15.02       27.45      8.49 o 
 -12   2  12      757.56      783.52     31.01 o 
 -10   2  12       15.06       15.35      8.93 o 
  -8   2  12       17.91       13.03      7.91 o 
  -6   2  12      383.66      389.78     19.89 o 
  -4   2  12       41.72       51.72      9.37 o 
  -2   2  12       79.81       75.75     10.55 o 
   0   2  12       17.07       22.04      7.88 o 
   2   2  12       50.27       41.71      9.10 o 
 -11   3  12       84.26       84.04     12.43 o 
  -9   3  12        0.01       -4.05      6.84 o 
  -7   3  12      174.11      177.11     15.02 o 
  -5   3  12      152.95      167.78     14.68 o 
  -3   3  12       84.59       84.05     10.95 o 
  -1   3  12        5.96       11.92     10.76 o 
   1   3  12       14.81       21.67     11.74 o 
 -10   4  12        4.46        0.15      6.22 o 
  -8   4  12       36.63       36.83      7.61 o 
  -6   4  12      182.15      246.57     18.94 o 
  -4   4  12       85.89      113.38     13.35 o 
  -2   4  12       23.06       17.47      9.14 o 
   0   4  12       24.62       15.20      8.21 o 
  -9   5  12        3.09        0.20     13.02 o 
  -7   5  12      157.70      183.76     16.89 o 
  -5   5  12       39.58       32.13      8.11 o 
  -3   5  12       59.96       58.42      9.37 o 
  -1   5  12        0.06        0.37      7.00 o 
  -9   1  13        0.01       -6.90      6.90 o 
  -7   1  13      129.14      147.12     15.09 o 
  -5   1  13       13.15       13.73      8.04 o 
  -3   1  13        3.05        4.84      7.10 o 
  -1   1  13        1.52       -6.46      6.96 o 
 -10   2  13        1.59       -7.36      7.36 o 
  -8   2  13       32.33       29.73      9.46 o 
  -6   2  13       59.92       47.41     10.31 o 
  -4   2  13        0.31       -5.86      5.86 o 
  -2   2  13        5.89        7.05      7.13 o 
  -7   3  13        4.59       -5.64      6.76 o 
  -5   3  13       11.20       -0.93      7.38 o 
  -3   3  13        2.27       -5.16     10.97 o 
                                                 
